# Supplementary material for: Transcriptome and Metabolome Analyses Reveal the Molecular Mechanisms of Albizia odoratissima’s Response to Drought Stress
Source: Plants (Basel). 2024 Sep 29;13(19):2732. doi: 10.3390/plants13192732 (PMC11478484; doi:10.3390/plants13192732)
Supplement: Supplementary file 1 [file plants-13-02732-s001.zip]

Archive with 2 entries (2 files):
- Figure S1-S10.pdf
- Table S1-S2.pdf
